# Supplementary material for: A Bayesian Framework for the Classification of Microbial Gene Activity States
Source: Front Microbiol. 2016 Aug 9;7:1191. doi: 10.3389/fmicb.2016.01191 (PMC4977825; doi:10.3389/fmicb.2016.01191)
Supplement: Supplementary file 1 [file DataSheet1.xlsx]

## Sheet: scenarioanalysis
	Related to amino	Average a_ij	Average a_ij	Average Diff in a_ij	P-value	Gene ID's in the
Metabolic Subsystem|Metabolic Pathway Component	acid biosynthesis?	Absence of yeast extract	Presence of yeast extract	Between absence and presence	testing for diff	subsystem/scenario (SEED IDs)
Inorganic_Sulfur_Assimilation|Sulfate_to_Sulfide	No	0.697537	0.0917371	0.6058	7.61362e-53	fig|83333.1.peg2720	fig|83333.1.peg2719	fig|83333.1.peg2707	fig|83333.1.peg2718	fig|83333.1.peg2708	fig|83333.1.peg2706
Thiamin_biosynthesis|AIR_to_HydroxymethylpyrimidinePP	No	0.602582	0.0439781	0.558604	3.00373e-47	fig|83333.1.peg2078	fig|83333.1.peg3907
Arginine_Biosynthesis_extended|Glutamate_to_Arginine	Yes	0.609576	0.057713	0.551863	6.43181e-53	fig|83333.1.peg2771	fig|83333.1.peg3880	fig|83333.1.peg3116	fig|83333.1.peg269	fig|83333.1.peg4164	fig|83333.1.peg3877	fig|83333.1.peg3879	fig|83333.1.peg3294	fig|83333.1.peg3878
De_Novo_Purine_Biosynthesis|PRPP_to_AIR	No	0.536633	0.0222978	0.514335	2.22291e-47	fig|83333.1.peg2286	fig|83333.1.peg2468	fig|83333.1.peg1833	fig|83333.1.peg2527	fig|83333.1.peg2469	fig|83333.1.peg3918
Tryptophan_synthesis|Chorismate_to_Tryptophan	Yes	0.504892	0.0188069	0.486085	1.81432e-37	fig|83333.1.peg1250	fig|83333.1.peg1247	fig|83333.1.peg1248	fig|83333.1.peg1251	fig|83333.1.peg1249
De_Novo_Pyrimidine_Synthesis|Glutamine_to_CarbamoylP	No	0.54848	0.0707226	0.477757	1.54739e-36	fig|83333.1.peg32	fig|83333.1.peg33
Serine_Biosynthesis|Glycerate3P_to_Serine	Yes	0.712565	0.301803	0.410762	3.0635e-45	fig|83333.1.peg2864	fig|83333.1.peg4296	fig|83333.1.peg892
Methionine_Biosynthesis|Homoserine_to_Homocysteine_using_Cysteine	Yes	0.71884	0.31489	0.40395	9.8408e-45	fig|83333.1.peg3858	fig|83333.1.peg3922	fig|83333.1.peg2956
Branched-Chain_Amino_Acid_Biosynthesis|Pyruvate_to_Oxoisovalerate	Yes	0.495124	0.10881	0.386314	5.08892e-57	fig|83333.1.peg79	fig|83333.1.peg3608	fig|83333.1.peg3698	fig|83333.1.peg78	fig|83333.1.peg3607	fig|83333.1.peg3704	fig|83333.1.peg3701	fig|83333.1.peg3699
Glutamine,_Glutamate,_Aspartate_and_Asparagine_Biosynthesis|Glutamine_to_Glutamate	Yes	0.62651	0.254078	0.372432	2.50182e-58	fig|83333.1.peg3156	fig|83333.1.peg481	fig|83333.1.peg3155	fig|83333.1.peg1511
De_Novo_Pyrimidine_Synthesis|CarbamoylP_and_PRPP_to_UMP	No	0.546602	0.248129	0.298473	3.95637e-31	fig|83333.1.peg930	fig|83333.1.peg1268	fig|83333.1.peg3578	fig|83333.1.peg4155	fig|83333.1.peg1047
Branched-Chain_Amino_Acid_Biosynthesis|Threonine_and_Pyruvate_to_Isoleucine	Yes	0.385955	0.0922595	0.293695	1.70534e-54	fig|83333.1.peg79	fig|83333.1.peg3608	fig|83333.1.peg3702	fig|83333.1.peg3063	fig|83333.1.peg3698	fig|83333.1.peg78	fig|83333.1.peg3700	fig|83333.1.peg3607	fig|83333.1.peg3704	fig|83333.1.peg3699	fig|83333.1.peg3701
Methionine_Biosynthesis|Serine_to_Cysteine	Yes	0.806462	0.526162	0.2803	4.07125e-32	fig|83333.1.peg3543	fig|83333.1.peg2382
Biotin_biosynthesis|PimeloylCoA_to_Biotin	No	0.451508	0.181788	0.26972	6.01103e-30	fig|83333.1.peg762	fig|83333.1.peg761	fig|83333.1.peg760	fig|83333.1.peg1579	fig|83333.1.peg764
Methionine_Biosynthesis|Homocysteine_to_Methionine	Yes	0.565688	0.302429	0.263259	1.07146e-53	fig|83333.1.peg3928	fig|83333.1.peg256	fig|83333.1.peg3756
Thiamin_biosynthesis|HydroxymethylpyrimidinePP_to_ThiaminPP	No	0.688621	0.452825	0.235796	2.14053e-17	fig|83333.1.peg414	fig|83333.1.peg3906
Chorismate_Synthesis|Erythrose4P_and_Phosphoenolpyruvate_to_Chorismate	Yes	0.658792	0.431636	0.227156	2.24449e-31	fig|83333.1.peg2303	fig|83333.1.peg385	fig|83333.1.peg893	fig|83333.1.peg3324	fig|83333.1.peg2568	fig|83333.1.peg3325	fig|83333.1.peg3215	fig|83333.1.peg1676	fig|83333.1.peg740	fig|83333.1.peg1688	fig|83333.1.peg1677
Threonine_and_Homoserine_Biosynthesis|Aspartate_to_Homoserine	Yes	0.730474	0.544611	0.185863	1.6925e-27	fig|83333.1.peg3367	fig|83333.1.peg2	fig|83333.1.peg3859	fig|83333.1.peg3933
De_Novo_Purine_Biosynthesis|AIR_to_IMP	No	0.608042	0.426752	0.18129	4.27911e-32	fig|83333.1.peg519	fig|83333.1.peg2445	fig|83333.1.peg520	fig|83333.1.peg1116	fig|83333.1.peg3919
Phenylalanine_and_Tyrosine_Branches_from_Chorismate|Chorismate_to_Phenylalanine	No	0.304437	0.124348	0.180089	4.78746e-26	fig|83333.1.peg3964	fig|83333.1.peg2567	fig|83333.1.peg2566
Threonine_and_Homoserine_Biosynthesis|Oxaloacetate_to_Homoserine	Yes	0.679751	0.509976	0.169775	2.08227e-35	fig|83333.1.peg913	fig|83333.1.peg3367	fig|83333.1.peg1425	fig|83333.1.peg4251	fig|83333.1.peg2	fig|83333.1.peg3859	fig|83333.1.peg3933
Lysine_Biosynthesis_DAP_Pathway|Aspartate_to_Diaminoheptanedioate	Yes	0.668939	0.510457	0.158482	6.66577e-20	fig|83333.1.peg3367	fig|83333.1.peg2447	fig|83333.1.peg2	fig|83333.1.peg31	fig|83333.1.peg3933	fig|83333.1.peg2440	fig|83333.1.peg3735	fig|83333.1.peg3294	fig|83333.1.peg166	fig|83333.1.peg3859
Glutamine,_Glutamate,_Aspartate_and_Asparagine_Biosynthesis|Oxaloacetate_to_Aspartate	Yes	0.612121	0.463796	0.148325	1.04058e-35	fig|83333.1.peg913	fig|83333.1.peg1425	fig|83333.1.peg4251
Pyridoxin_(Vitamin_B6)_Biosynthesis|Pyridoxal_to_Pyridoxal5P	No	0.61373	0.48316	0.13057	5.581e-20	fig|83333.1.peg2386	fig|83333.1.peg1622
TCA_Cycle|AcetylCoA_and_Oxaloacetate_to_Oxoglutarate	No	0.46553	0.340015	0.125515	1.10292e-09	fig|83333.1.peg712	fig|83333.1.peg1121	fig|83333.1.peg1263	fig|83333.1.peg118
Pyridoxin_(Vitamin_B6)_Biosynthesis|Pyridoxamine_to_Pyridoxal5P	No	0.603126	0.489957	0.113169	3.00426e-19	fig|83333.1.peg1624	fig|83333.1.peg2386	fig|83333.1.peg1622
Branched-Chain_Amino_Acid_Biosynthesis|Oxoisovalerate_to_Valine	Yes	0.450257	0.352854	0.0974031	7.06852e-10	fig|83333.1.peg3700	fig|83333.1.peg3506
Methylcitrate_cycle|Propanoate_to_PropanoylCoA	No	0.16495	0.0815341	0.0834158	0.000159093	fig|83333.1.peg332	fig|83333.1.peg3979
Methylcitrate_cycle|PropanoylCoA_and_Oxaloacetate_to_Succinate_and_Pyruvate	No	0.216967	0.138736	0.0782305	4.84258e-08	fig|83333.1.peg331	fig|83333.1.peg330	fig|83333.1.peg1263	fig|83333.1.peg328	fig|83333.1.peg118
Pyruvate_metabolism_I:_anaplerotic_reactions,_PEP|Phosphoenolpyruvate_to_Oxaloacetate	No	0.389233	0.317121	0.0721119	2.13295e-12	fig|83333.1.peg3876	fig|83333.1.peg3338
Coenzyme_B12_biosynthesis|Cobinamide_to_Coenzyme_B12_	No	0.641949	0.571065	0.0708845	4.5295e-09	fig|83333.1.peg639	fig|83333.1.peg1966	fig|83333.1.peg1967	fig|83333.1.peg1257	fig|83333.1.peg1965
D-Tagatose_and_Galactitol_Utilization|Galactitol1P_to_Glyceraldehyde3P_and_GlyceroneP	No	0.909552	0.839964	0.0695886	3.57852e-06	fig|83333.1.peg2070	fig|83333.1.peg2066	fig|83333.1.peg3835	fig|83333.1.peg2071
Glycerol_and_Glycerol-3-phosphate_Uptake_and_Utilization|Glycerol3P_to_GlyceroneP	No	0.4211	0.356346	0.0647535	0.00320808	fig|83333.1.peg3544	fig|83333.1.peg3360	fig|83333.1.peg2214	fig|83333.1.peg2215
NAD_and_NADP_cofactor_biosynthesis_global|Nicotinate_and_PRPP_to_NAD	No	0.578765	0.517377	0.0613889	0.00039483	fig|83333.1.peg916	fig|83333.1.peg640	fig|83333.1.peg1723
Glutamine,_Glutamate,_Aspartate_and_Asparagine_Biosynthesis|Glutamate_to_Glutamine	Yes	0.575918	0.51574	0.0601774	5.60743e-06	fig|83333.1.peg3790	fig|83333.1.peg481	fig|83333.1.peg1511
NAD_and_NADP_cofactor_biosynthesis_global|Nicotinamide_and_PRPP_to_NAD	No	0.56357	0.504998	0.0585715	0.0029777	fig|83333.1.peg916	fig|83333.1.peg640	fig|83333.1.peg1723	fig|83333.1.peg1751
Glyoxylate_bypass|AcetylCoA_and_Oxaloacetate_to_Succinate	No	0.562933	0.51283	0.0501028	0.000210978	fig|83333.1.peg712	fig|83333.1.peg2926	fig|83333.1.peg3923	fig|83333.1.peg3924	fig|83333.1.peg3180	fig|83333.1.peg1263	fig|83333.1.peg118
Glycerol_and_Glycerol-3-phosphate_Uptake_and_Utilization|Glycerol_to_GlyceroneP	No	0.375485	0.329785	0.0457004	0.0382101	fig|83333.1.peg3544	fig|83333.1.peg3360	fig|83333.1.peg2214	fig|83333.1.peg2215	fig|83333.1.peg3845
Succinate_dehydrogenase|Succinate_to_Fumarate	No	0.50924	0.464822	0.0444186	0.0015012	fig|83333.1.peg715	fig|83333.1.peg4064	fig|83333.1.peg4067	fig|83333.1.peg4065	fig|83333.1.peg714	fig|83333.1.peg4066	fig|83333.1.peg716	fig|83333.1.peg713
Glutamine,_Glutamate,_Aspartate_and_Asparagine_Biosynthesis|Aspartate_to_Asparagine	Yes	0.278043	0.233758	0.0442846	0.00273411	fig|83333.1.peg3681	fig|83333.1.peg664
TCA_Cycle|AcetylCoA_and_Oxaloacetate_to_SuccinylCoA	No	0.615033	0.571183	0.0438498	0.00447462	fig|83333.1.peg1121	fig|83333.1.peg1263	fig|83333.1.peg718	fig|83333.1.peg301	fig|83333.1.peg712	fig|83333.1.peg116	fig|83333.1.peg719	fig|83333.1.peg118
Glycerolipid_and_Glycerophospholipid_Metabolism_in_Bacteria|Diacylglycerol3P_to_Cardiolipin	No	0.586831	0.546873	0.0399576	6.01217e-05	fig|83333.1.peg1236	fig|83333.1.peg1396	fig|83333.1.peg175	fig|83333.1.peg1397	fig|83333.1.peg1265	fig|83333.1.peg1892	fig|83333.1.peg415	fig|83333.1.peg775
Glycolysis_and_Gluconeogenesis|Glucose6P_to_GlyceroneP	No	0.688281	0.652875	0.0354055	0.0496916	fig|83333.1.peg2072	fig|83333.1.peg3934	fig|83333.1.peg2876	fig|83333.1.peg3835	fig|83333.1.peg3838	fig|83333.1.peg1706
Threonine_and_Homoserine_Biosynthesis|Homoserine_to_Threonine	Yes	0.933202	0.901798	0.0314046	0.0732061	fig|83333.1.peg4	fig|83333.1.peg3
Coenzyme_A_Biosynthesis|beta_Alanine_and_Oxoisovalerate_to_Pantothenate	No	0.729548	0.699913	0.0296351	0.165416	fig|83333.1.peg422	fig|83333.1.peg3704	fig|83333.1.peg133	fig|83333.1.peg134
Xylose_utilization|Xylose_to_Xylulose5P	No	0.27609	0.248087	0.0280034	0.0425272	fig|83333.1.peg3498	fig|83333.1.peg3499
Acetyl-CoA_fermentation_to_Butyrate|ButanoylCoA_to_Butanoate	No	0.0782151	0.0505403	0.0276748	0.0992568	fig|83333.1.peg1678	fig|83333.1.peg2196	fig|83333.1.peg2197
Entner-Doudoroff_Pathway|Glucose_to_Phosphogluconate	No	0.527804	0.500593	0.0272107	0.0221626	fig|83333.1.peg2361	fig|83333.1.peg753	fig|83333.1.peg1836
Glycerolipid_and_Glycerophospholipid_Metabolism_in_Bacteria|GlyceroneP_to_Diacylglycerol3P	No	0.575738	0.549354	0.0263836	0.0648002	fig|83333.1.peg3544	fig|83333.1.peg2965	fig|83333.1.peg3360	fig|83333.1.peg2214	fig|83333.1.peg3951	fig|83333.1.peg3007	fig|83333.1.peg2215	fig|83333.1.peg1075
Glycerol_and_Glycerol-3-phosphate_Uptake_and_Utilization|Glycerophosphoethanolamine_to_GlyceroneP_and_Ethanolamine	No	0.338095	0.312538	0.0255564	0.135564	fig|83333.1.peg3544	fig|83333.1.peg3360	fig|83333.1.peg2214	fig|83333.1.peg2212	fig|83333.1.peg3382	fig|83333.1.peg2215
Glycolate,_glyoxylate_interconversions|Glycolate_to_Glyoxylate	No	0.399855	0.374605	0.02525	0.00226457	fig|83333.1.peg2929	fig|83333.1.peg2928
Gamma-aminobutyrate_(GABA)_shunt|Aminobutanal_to_Succinate_semialdehyde	No	0.225142	0.199935	0.0252069	0.118906	fig|83333.1.peg1430	fig|83333.1.peg2623	fig|83333.1.peg1290
Allantoin_Utilization|Allantoin_to_Oxalureate	No	0.0780929	0.0545445	0.0235485	0.00407618	fig|83333.1.peg512	fig|83333.1.peg508	fig|83333.1.peg513
TCA_Cycle|AcetylCoA_and_Oxaloacetate_to_Oxaloacetate	No	0.557911	0.535905	0.0220065	0.0773795	fig|83333.1.peg715	fig|83333.1.peg1121	fig|83333.1.peg1263	fig|83333.1.peg1597	fig|83333.1.peg4066	fig|83333.1.peg720	fig|83333.1.peg301	fig|83333.1.peg4034	fig|83333.1.peg3180	fig|83333.1.peg116	fig|83333.1.peg716	fig|83333.1.peg719	fig|83333.1.peg1598	fig|83333.1.peg718	fig|83333.1.peg712	fig|83333.1.peg4067	fig|83333.1.peg721	fig|83333.1.peg118
Nitrate_and_nitrite_ammonification|Nitrite_to_Ammonia	No	0.0714392	0.0550454	0.0163938	0.298242	fig|83333.1.peg3300	fig|83333.1.peg3301	fig|83333.1.peg3980
Fermentations:_Mixed_acid|Pyruvate_to_Ethanol_and_Formate	No	0.390881	0.375441	0.0154395	0.0559302	fig|83333.1.peg322	fig|83333.1.peg3871	fig|83333.1.peg4179	fig|83333.1.peg888	fig|83333.1.peg1465	fig|83333.1.peg3523	fig|83333.1.peg1228	fig|83333.1.peg809	fig|83333.1.peg3060
Glycerolipid_and_Glycerophospholipid_Metabolism_in_Bacteria|Glycerate3P_to_Diacylglycerol3P	No	0.429192	0.414831	0.0143605	0.0503609	fig|83333.1.peg3522	fig|83333.1.peg2965	fig|83333.1.peg322	fig|83333.1.peg3951	fig|83333.1.peg3069	fig|83333.1.peg4179	fig|83333.1.peg1465	fig|83333.1.peg510	fig|83333.1.peg3007	fig|83333.1.peg3523	fig|83333.1.peg1228	fig|83333.1.peg1075	fig|83333.1.peg3845
Allantoin_Utilization|Allantoate_to_Oxalureate	No	0.0160043	0.00221239	0.0137919	0.0812323	fig|83333.1.peg512	fig|83333.1.peg513
Glycolysis_and_Gluconeogenesis|Glucose6P_to_Glycerate3P	No	0.736806	0.72353	0.0132764	0.454371	fig|83333.1.peg2072	fig|83333.1.peg3934	fig|83333.1.peg1762	fig|83333.1.peg2876	fig|83333.1.peg3835	fig|83333.1.peg3838	fig|83333.1.peg1706	fig|83333.1.peg2877
Glycolysis_and_Gluconeogenesis|Fructose6P_to_Pyruvate	No	0.711904	0.699642	0.0122619	0.41902	fig|83333.1.peg2072	fig|83333.1.peg2735	fig|83333.1.peg741	fig|83333.1.peg3548	fig|83333.1.peg2876	fig|83333.1.peg3835	fig|83333.1.peg3838	fig|83333.1.peg1838	fig|83333.1.peg4303	fig|83333.1.peg1660	fig|83333.1.peg1762	fig|83333.1.peg1706	fig|83333.1.peg2877
L-rhamnose_utilization|Rhamnose_to_Lactaldehyde_and_GlyceroneP	No	0.693192	0.681286	0.0119052	0.0676516	fig|83333.1.peg3825	fig|83333.1.peg3823	fig|83333.1.peg3824
Allantoin_Utilization|Allantoin_to_Glyoxylate	No	0.236437	0.226799	0.00963833	0.237429	fig|83333.1.peg501	fig|83333.1.peg512	fig|83333.1.peg508
Folate_Biosynthesis|Chorismate_to_Aminobenzoate	No	0.488455	0.479946	0.00850894	0.423911	fig|83333.1.peg3295	fig|83333.1.peg1081	fig|83333.1.peg1795
Folate_Biosynthesis|GTP_and_Aminobenzoate_to_Tetrahydrofolate	No	0.543953	0.538492	0.00546111	0.559882	fig|83333.1.peg3006	fig|83333.1.peg1849	fig|83333.1.peg811	fig|83333.1.peg2432	fig|83333.1.peg8	fig|83333.1.peg3865	fig|83333.1.peg49	fig|83333.1.peg2289	fig|83333.1.peg142	fig|83333.1.peg4317	fig|83333.1.peg1592	fig|83333.1.peg3120
TCA_Cycle|Oxaloacetate_to_Succinate	No	0.410473	0.405283	0.00518999	0.634169	fig|83333.1.peg715	fig|83333.1.peg1598	fig|83333.1.peg1597	fig|83333.1.peg4066	fig|83333.1.peg4034	fig|83333.1.peg4067	fig|83333.1.peg3180	fig|83333.1.peg716
One-carbon_metabolism_by_tetrahydropterines|MethyleneTHF_to_Tetrahydrofolate	No	0.861015	0.856249	0.00476599	0.804747	fig|83333.1.peg526	fig|83333.1.peg1219
Pentose_phosphate_pathway|Glucose6P_to_Ribulose5P	No	0.60702	0.602274	0.00474607	0.795957	fig|83333.1.peg753	fig|83333.1.peg1836	fig|83333.1.peg2004
TCA_Cycle|SuccinylCoA_to_Oxaloacetate	No	0.512214	0.507682	0.00453178	0.697927	fig|83333.1.peg715	fig|83333.1.peg1598	fig|83333.1.peg1597	fig|83333.1.peg4066	fig|83333.1.peg720	fig|83333.1.peg4034	fig|83333.1.peg4067	fig|83333.1.peg721	fig|83333.1.peg3180	fig|83333.1.peg716
Arginine_and_Ornithine_Degradation|Arginine_to_Putrescine	No	0.572397	0.569617	0.0027796	0.880034	fig|83333.1.peg2888	fig|83333.1.peg4029	fig|83333.1.peg2889
Isoleucine_degradation|MethylbutanoylCoA_to_PropanoylCoA	No	0.120748	0.118608	0.00213927	0.913582	fig|83333.1.peg3772	fig|83333.1.peg2314	fig|83333.1.peg216	fig|83333.1.peg2315	fig|83333.1.peg3771
Colanic_acid_biosynthesis|GDP_mannose_to_GDP_fucose	No	0.988938	0.987519	0.00141927	0.317662	fig|83333.1.peg2028	fig|83333.1.peg2029
Mannose_Metabolism|Fructose6P_to_GDP_mannose	No	0.588807	0.587453	0.00135498	0.918731	fig|83333.1.peg1599	fig|83333.1.peg2024	fig|83333.1.peg2025
Glycolysis_and_Gluconeogenesis|Glucose6P_to_Pyruvate	No	0.709111	0.70933	-0.000218357	0.988961	fig|83333.1.peg2072	fig|83333.1.peg2735	fig|83333.1.peg3934	fig|83333.1.peg741	fig|83333.1.peg3548	fig|83333.1.peg2876	fig|83333.1.peg3835	fig|83333.1.peg3838	fig|83333.1.peg1838	fig|83333.1.peg4303	fig|83333.1.peg1660	fig|83333.1.peg1762	fig|83333.1.peg1706	fig|83333.1.peg2877
Histidine_Biosynthesis|PRPP_to_Histidine_and_AICAR	Yes	0.910124	0.912092	-0.00196782	0.924136	fig|83333.1.peg1995	fig|83333.1.peg1996	fig|83333.1.peg1994	fig|83333.1.peg1998	fig|83333.1.peg2000	fig|83333.1.peg1997	fig|83333.1.peg2001	fig|83333.1.peg1999
Isoprenoid_Biosynthesis|AcetylCoA_to_AcetoacetylCoA	No	0.154771	0.157512	-0.00274068	0.844346	fig|83333.1.peg2199	fig|83333.1.peg2797	fig|83333.1.peg2315	fig|83333.1.peg3771
Nitrate_and_nitrite_ammonification|Nitrate_to_Nitrite	No	0.278316	0.282233	-0.00391759	0.731069	fig|83333.1.peg1216	fig|83333.1.peg1215	fig|83333.1.peg1451	fig|83333.1.peg1454	fig|83333.1.peg2180	fig|83333.1.peg1453	fig|83333.1.peg1213	fig|83333.1.peg1214	fig|83333.1.peg1452
Entner-Doudoroff_Pathway|Gluconate_to_Phosphogluconate	No	0.0207234	0.0250652	-0.00434179	0.539481	fig|83333.1.peg3369	fig|83333.1.peg4178
Pentose_phosphate_pathway|Glucose6P_to_Erythrose4P_and_Fructose6P	No	0.543907	0.548366	-0.00445868	0.71998	fig|83333.1.peg811	fig|83333.1.peg2432	fig|83333.1.peg8	fig|83333.1.peg3865	fig|83333.1.peg2004	fig|83333.1.peg3321	fig|83333.1.peg2886	fig|83333.1.peg753	fig|83333.1.peg4002	fig|83333.1.peg2865	fig|83333.1.peg2433	fig|83333.1.peg1836
Ethanolamine_utilization|Ethanolamine_to_AcetylCoA	No	0.540823	0.54529	-0.00446619	0.290475	fig|83333.1.peg2409	fig|83333.1.peg2408	fig|83333.1.peg2423
UDP-N-acetylmuramate_from_Fructose-6-phosphate_Biosynthesis|UDP_N_acetylglucosamine_to_UDP_N_acetylmuramate	No	0.844559	0.849487	-0.00492753	0.820046	fig|83333.1.peg3888	fig|83333.1.peg3132
Acetyl-CoA_fermentation_to_Butyrate|AcetylCoA_to_CrotonoylCoA	No	0.144323	0.149371	-0.00504818	0.752472	fig|83333.1.peg3772	fig|83333.1.peg2314	fig|83333.1.peg2199	fig|83333.1.peg2797	fig|83333.1.peg2315	fig|83333.1.peg3771
Allantoin_Utilization|Allantoate_to_Glyoxylate	No	0.25352	0.260594	-0.00707331	0.347399	fig|83333.1.peg501	fig|83333.1.peg512
Beta-Glucoside_Metabolism|Arbutin6P_to_Glucose6P	No	0.334494	0.341725	-0.00723113	0.373474	fig|83333.1.peg3658	fig|83333.1.peg2853	fig|83333.1.peg2671
Trehalose_Uptake_and_Utilization|Trehalose_to_Glucose_and_Glucose6P	No	0.00221239	0.0108886	-0.00867616	0.0141278	fig|83333.1.peg1304	fig|83333.1.peg1305
Polyhydroxybutyrate_metabolism|CrotonoylCoA_to_R_3_HydroxybutanoylCoA	No	0.123427	0.13309	-0.00966318	0.645344	fig|83333.1.peg3772	fig|83333.1.peg2314
Glycolysis_and_Gluconeogenesis|Glucose6P_to_Phosphoenolpyruvate	No	0.734403	0.744887	-0.0104842	0.522208	fig|83333.1.peg2072	fig|83333.1.peg2735	fig|83333.1.peg3934	fig|83333.1.peg741	fig|83333.1.peg3548	fig|83333.1.peg2876	fig|83333.1.peg3835	fig|83333.1.peg3838	fig|83333.1.peg4303	fig|83333.1.peg1762	fig|83333.1.peg1706	fig|83333.1.peg2877
Pentose_phosphate_pathway|Phosphogluconate_to_Glyceraldehyde3P_and_Fructose6P	No	0.549088	0.559651	-0.0105631	0.387318	fig|83333.1.peg811	fig|83333.1.peg2432	fig|83333.1.peg8	fig|83333.1.peg3865	fig|83333.1.peg2004	fig|83333.1.peg3321	fig|83333.1.peg2886	fig|83333.1.peg4002	fig|83333.1.peg2865	fig|83333.1.peg2433
Pentose_phosphate_pathway|Glucose6P_to_Xylulose5P	No	0.666997	0.677623	-0.0106256	0.575619	fig|83333.1.peg3321	fig|83333.1.peg753	fig|83333.1.peg1836	fig|83333.1.peg2004
Glycolysis_and_Gluconeogenesis|Fructose16BP_to_Pyruvate	No	0.726062	0.736725	-0.0106637	0.491909	fig|83333.1.peg2072	fig|83333.1.peg2735	fig|83333.1.peg741	fig|83333.1.peg3548	fig|83333.1.peg2876	fig|83333.1.peg3838	fig|83333.1.peg1838	fig|83333.1.peg4303	fig|83333.1.peg1660	fig|83333.1.peg1762	fig|83333.1.peg2877
Mannose_Metabolism|Mannose6P_to_GDP_mannose	No	0.539007	0.550555	-0.0115479	0.342698	fig|83333.1.peg2024	fig|83333.1.peg2025
Pyruvate_metabolism_II:_acetyl-CoA,_acetogenesis_from_pyruvate|AcetylCoA_to_Acetate	No	0.418278	0.431533	-0.0132552	0.216602	fig|83333.1.peg3061	fig|83333.1.peg2270	fig|83333.1.peg953	fig|83333.1.peg3979	fig|83333.1.peg2271
Methylglyoxal_Metabolism|Methylglyoxal_to_Lactate	No	0.534688	0.548507	-0.0138188	0.294428	fig|83333.1.peg1637	fig|83333.1.peg207
Allantoin_Utilization|Glyoxylate_to_Glycerate3P	No	0.126453	0.141601	-0.0151477	0.0655583	fig|83333.1.peg3070	fig|83333.1.peg510	fig|83333.1.peg3069	fig|83333.1.peg505	fig|83333.1.peg503
Cyanate_hydrolysis|CO2_to_Carbonic_Acid	No	0.406998	0.42331	-0.0163113	0.231574	fig|83333.1.peg126	fig|83333.1.peg336
Polyamine_Metabolism|Putrescine_to_Spermidine	No	0.685678	0.702403	-0.0167248	0.617179	fig|83333.1.peg120	fig|83333.1.peg121
Gamma-aminobutyrate_(GABA)_shunt|Succinate_semialdehyde_to_Succinate	No	0.239747	0.256565	-0.0168181	0.219264	fig|83333.1.peg1512	fig|83333.1.peg2622
D-gluconate_and_ketogluconates_metabolism|Dehydrogluconate_to_Phosphogluconate	No	0.219024	0.236039	-0.0170145	0.0112468	fig|83333.1.peg3369	fig|83333.1.peg3485	fig|83333.1.peg4176	fig|83333.1.peg4178
Glutathione:_Biosynthesis_and_gamma-glutamyl_cycle|Glutathione_to_Glutamate_and_Cysteine_and_Glycine	No	0.734337	0.75271	-0.0183734	0.165358	fig|83333.1.peg917	fig|83333.1.peg3380
D-galactarate,_D-glucarate_and_D-glycerate_catabolism|Glucarate_to_Pyruvate_and_Glycerate3P	No	0.101597	0.122536	-0.020939	0.00306934	fig|83333.1.peg3070	fig|83333.1.peg510	fig|83333.1.peg3069	fig|83333.1.peg2743	fig|83333.1.peg505	fig|83333.1.peg3071
Entner-Doudoroff_Pathway|Gluconate_to_Glyceraldehyde3P_and_Pyruvate	No	0.357108	0.379357	-0.0222493	0.00171691	fig|83333.1.peg1834	fig|83333.1.peg3369	fig|83333.1.peg1835	fig|83333.1.peg4178
Folate_Biosynthesis|Folate_to_Tetrahydrofolate	No	0.33474	0.357379	-0.0226387	0.0192791	fig|83333.1.peg49	fig|83333.1.peg1592
Peptidoglycan_Biosynthesis|UDP_N_acetylmuramate_to_UDP_N_acetylmuramoyl_plus_more	No	0.867222	0.891512	-0.0242899	0.203762	fig|83333.1.peg93	fig|83333.1.peg88	fig|83333.1.peg91	fig|83333.1.peg3132	fig|83333.1.peg86	fig|83333.1.peg92	fig|83333.1.peg87	fig|83333.1.peg3888	fig|83333.1.peg378	fig|83333.1.peg89
Pentose_phosphate_pathway|Glucose6P_to_Sedoheptulose7P_and_Glyceraldehyde3P	No	0.565071	0.590523	-0.0254511	0.0889267	fig|83333.1.peg2004	fig|83333.1.peg3321	fig|83333.1.peg2886	fig|83333.1.peg753	fig|83333.1.peg4002	fig|83333.1.peg2865	fig|83333.1.peg2433	fig|83333.1.peg1836
D-galactarate,_D-glucarate_and_D-glycerate_catabolism|Galactarate_to_Pyruvate_and_Glycerate3P	No	0.128172	0.154646	-0.0264746	8.31627e-05	fig|83333.1.peg3073	fig|83333.1.peg3070	fig|83333.1.peg510	fig|83333.1.peg3069	fig|83333.1.peg505	fig|83333.1.peg3071
Glycolysis_and_Gluconeogenesis|Glyceraldehyde3P_to_Pyruvate	No	0.724734	0.751671	-0.0269362	0.0834031	fig|83333.1.peg2735	fig|83333.1.peg741	fig|83333.1.peg3548	fig|83333.1.peg1838	fig|83333.1.peg4303	fig|83333.1.peg1660	fig|83333.1.peg1762	fig|83333.1.peg2877
Glycolysis_and_Gluconeogenesis|GlyceroneP_to_Pyruvate	No	0.735927	0.763797	-0.0278708	0.0833102	fig|83333.1.peg2735	fig|83333.1.peg741	fig|83333.1.peg3548	fig|83333.1.peg3838	fig|83333.1.peg1838	fig|83333.1.peg4303	fig|83333.1.peg1660	fig|83333.1.peg1762	fig|83333.1.peg2877
D-gluconate_and_ketogluconates_metabolism|Didehydrogluconate_to_Dehydrogluconate	No	0.370113	0.399025	-0.0289122	6.72467e-05	fig|83333.1.peg3485	fig|83333.1.peg2960	fig|83333.1.peg202	fig|83333.1.peg4177
Purine_conversions|GMP_to_GDP	No	0.645502	0.67515	-0.0296475	0.0054538	fig|83333.1.peg4006	fig|83333.1.peg3584
D-Galacturonate_and_D-Glucuronate_Utilization|Galacturonate_to_Glyceraldehyde3P	No	0.198119	0.228183	-0.0300641	5.49962e-11	fig|83333.1.peg1834	fig|83333.1.peg1508	fig|83333.1.peg3459	fig|83333.1.peg3038	fig|83333.1.peg3039
Pentose_phosphate_pathway|Glucose6P_to_PRPP	No	0.579622	0.61265	-0.0330276	0.0275243	fig|83333.1.peg1193	fig|83333.1.peg4002	fig|83333.1.peg753	fig|83333.1.peg2865	fig|83333.1.peg1836	fig|83333.1.peg2004
D-galactonate_catabolism|Galactonate_to_Glyceraldehyde3P	No	0.249358	0.283217	-0.033859	0.0359871	fig|83333.1.peg3629	fig|83333.1.peg3628
TCA_Cycle|Fumarate_to_Oxaloacetate	No	0.311706	0.345744	-0.0340386	0.0400222	fig|83333.1.peg4034	fig|83333.1.peg1598	fig|83333.1.peg3180	fig|83333.1.peg1597
Pyruvate_metabolism_I:_anaplerotic_reactions,_PEP|Malate_to_Pyruvate	No	0.407938	0.443867	-0.035929	0.00529233	fig|83333.1.peg2431	fig|83333.1.peg1466
L-fucose_utilization|Fucose_to_Lactaldehyde_and_GlyceroneP	No	0.0544133	0.0913898	-0.0369765	0.000111063	fig|83333.1.peg2758	fig|83333.1.peg2759	fig|83333.1.peg2756
Phenylpropionate_Degradation|Phenylpropanoate_to_Dihydroxyphenylpropanoate	No	0.0761448	0.114553	-0.0384082	0.0652573	fig|83333.1.peg2511	fig|83333.1.peg2509	fig|83333.1.peg2508
Entner-Doudoroff_Pathway|Phosphogluconate_to_Glyceraldehyde3P_and_Pyruvate	No	0.693492	0.733649	-0.0401569	0.000777107	fig|83333.1.peg1834	fig|83333.1.peg1835
Isoprenoid_Biosynthesis|Pyruvate_and_Glyceraldehyde3P_to_IsopentenylPP	No	0.82004	0.867172	-0.0471326	0.00766991	fig|83333.1.peg417	fig|83333.1.peg2485	fig|83333.1.peg1194	fig|83333.1.peg2703	fig|83333.1.peg29	fig|83333.1.peg173	fig|83333.1.peg2702
Heme_and_Siroheme_Biosynthesis|Glutamate_to_Aminolevulinate	No	0.806406	0.854511	-0.0481053	0.0160876	fig|83333.1.peg1196	fig|83333.1.peg155	fig|83333.1.peg2371
Fermentations:_Mixed_acid|Pyruvate_to_Acetate_and_Formate	No	0.489557	0.537803	-0.0482462	1.64397e-10	fig|83333.1.peg3871	fig|83333.1.peg3061	fig|83333.1.peg888	fig|83333.1.peg2270	fig|83333.1.peg809	fig|83333.1.peg2271	fig|83333.1.peg3060
Entner-Doudoroff_Pathway|Dehydrodeoxygluconate_to_Glyceraldehyde3P_and_Pyruvate	No	0.348228	0.398784	-0.050556	7.11168e-10	fig|83333.1.peg1834	fig|83333.1.peg3459
Dihydroxyacetone_kinases|Glycerone_to_GlyceroneP	No	0.251721	0.302926	-0.0512054	8.49108e-06	fig|83333.1.peg1184	fig|83333.1.peg1185	fig|83333.1.peg1186
Lactate_utilization|Lactate_to_Pyruvate	No	0.114496	0.166526	-0.0520302	1.07988e-05	fig|83333.1.peg2107	fig|83333.1.peg304	fig|83333.1.peg305	fig|83333.1.peg303	fig|83333.1.peg3541
Glycolysis_and_Gluconeogenesis|Phosphoenolpyruvate_to_Fructose6P	No	0.714806	0.767367	-0.052561	0.000590743	fig|83333.1.peg2072	fig|83333.1.peg2735	fig|83333.1.peg4142	fig|83333.1.peg741	fig|83333.1.peg3548	fig|83333.1.peg2876	fig|83333.1.peg3838	fig|83333.1.peg4303	fig|83333.1.peg3844	fig|83333.1.peg1762	fig|83333.1.peg2877
D-Galacturonate_and_D-Glucuronate_Utilization|Glucuronate_to_Glyceraldehyde3P	No	0.280565	0.335264	-0.0546986	4.03897e-32	fig|83333.1.peg1834	fig|83333.1.peg3459	fig|83333.1.peg4232	fig|83333.1.peg3039	fig|83333.1.peg4233
pyrimidine_conversions|dUTP_to_dTTP	No	0.40486	0.460538	-0.0556772	0.000425368	fig|83333.1.peg2488	fig|83333.1.peg1083	fig|83333.1.peg2780
Thiamin_biosynthesis|Thiamin_to_ThiaminPP	No	0.857742	0.915244	-0.0575013	0.00649537	fig|83333.1.peg1091	fig|83333.1.peg414
LOS_core_oligosaccharide_biosynthesis|Sedoheptulose7P_to_ADP_L_glyceromannoheptose	No	0.827888	0.886143	-0.0582549	0.00274341	fig|83333.1.peg3555	fig|83333.1.peg217	fig|83333.1.peg201	fig|83333.1.peg3000	fig|83333.1.peg3094
Coenzyme_A_Biosynthesis|Pantothenate_to_CoA	No	0.771655	0.830512	-0.0588577	0.00111505	fig|83333.1.peg103	fig|83333.1.peg3575	fig|83333.1.peg3890	fig|83333.1.peg3570
D-ribose_utilization|Ribose5P_to_Ribulose5P	No	0.41191	0.476393	-0.0644822	6.5567e-07	fig|83333.1.peg4002	fig|83333.1.peg2865
dTDP-rhamnose_synthesis|Glucose1P_to_dTDP_rhamnose	No	0.785009	0.852157	-0.0671482	0.0073737	fig|83333.1.peg2017	fig|83333.1.peg2016	fig|83333.1.peg3718	fig|83333.1.peg2014	fig|83333.1.peg3717	fig|83333.1.peg2015
Glycerolipid_and_Glycerophospholipid_Metabolism_in_Bacteria|Diacylglycerol3P_to_Phosphatidylethanolamine	No	0.670643	0.739098	-0.0684543	8.39006e-06	fig|83333.1.peg1397	fig|83333.1.peg4073	fig|83333.1.peg2556	fig|83333.1.peg175
KDO2-Lipid_A_biosynthesis|Arabinose5P_and_UDP_N_acetylglucosamine_to_KDO2_Lipid_A	No	0.723641	0.794032	-0.0703914	6.35918e-06	fig|83333.1.peg3141	fig|83333.1.peg181	fig|83333.1.peg97	fig|83333.1.peg1839	fig|83333.1.peg3569	fig|83333.1.peg182	fig|83333.1.peg521	fig|83333.1.peg179	fig|83333.1.peg900	fig|83333.1.peg1039	fig|83333.1.peg2351	fig|83333.1.peg903	fig|83333.1.peg1201
Chitin_and_N-acetylglucosamine_utilization|N_acetylglucosamine6P_to_Fructose6P	No	0.57102	0.643673	-0.0726529	1.87611e-06	fig|83333.1.peg667	fig|83333.1.peg3080	fig|83333.1.peg668
Stringent_Response,_(p)ppGpp_metabolism|GTP_to_ppGpp	No	0.809806	0.887857	-0.0780519	0.000229022	fig|83333.1.peg3586	fig|83333.1.peg2740	fig|83333.1.peg3707
Pyruvate_metabolism_II:_acetyl-CoA,_acetogenesis_from_pyruvate|Acetate_to_AcetylCoA	No	0.581185	0.660337	-0.0791515	4.73875e-09	fig|83333.1.peg3061	fig|83333.1.peg2270	fig|83333.1.peg2271
Lactose_and_Galactose_Uptake_and_Utilization|Galactose_to_UDP_glucose	No	0.900585	0.982349	-0.0817645	2.90751e-05	fig|83333.1.peg744	fig|83333.1.peg745	fig|83333.1.peg743
Purine_conversions|IMP_to_AMP	No	0.470633	0.556708	-0.0860749	6.78148e-18	fig|83333.1.peg465	fig|83333.1.peg476	fig|83333.1.peg2137	fig|83333.1.peg30	fig|83333.1.peg652	fig|83333.1.peg4087	fig|83333.1.peg4292	fig|83333.1.peg473	fig|83333.1.peg1116	fig|83333.1.peg125	fig|83333.1.peg1609
Glutathione:_Biosynthesis_and_gamma-glutamyl_cycle|Glutamate_and_Cysteine_and_Glycine_to_Glutathione	No	0.796983	0.888656	-0.0916736	1.12748e-06	fig|83333.1.peg2647	fig|83333.1.peg2898
Purine_conversions|Guanine_to_GMP	No	0.499279	0.593683	-0.094404	8.80049e-11	fig|83333.1.peg4292	fig|83333.1.peg233	fig|83333.1.peg473	fig|83333.1.peg125
Polyprenyl_Diphosphate_Biosynthesis|GeranylPP_and_IsopentenylPP_to_OctaprenylPP	No	0.67927	0.77463	-0.0953606	0.000282996	fig|83333.1.peg418	fig|83333.1.peg3130
Arginine_and_Ornithine_Degradation|Arginine_to_Glutamate	No	0.0727551	0.17002	-0.0972649	9.22669e-06	fig|83333.1.peg1731	fig|83333.1.peg1728	fig|83333.1.peg1730	fig|83333.1.peg1729	fig|83333.1.peg1727
Pyruvate_Alanine_Serine_Interconversions|D_Alanine_to_L_Alanine	No	0.389025	0.487984	-0.0989591	2.83187e-10	fig|83333.1.peg3963	fig|83333.1.peg1176
Heme_and_Siroheme_Biosynthesis|Aminolevulinate_to_Uroporphyrinogen_III	No	0.559068	0.659204	-0.100136	2.33259e-19	fig|83333.1.peg366	fig|83333.1.peg3730	fig|83333.1.peg3729
Pyruvate_metabolism_II:_acetyl-CoA,_acetogenesis_from_pyruvate|Pyruvate_to_AcetylCoA	No	0.663741	0.767917	-0.104175	1.00932e-10	fig|83333.1.peg3061	fig|83333.1.peg115	fig|83333.1.peg857	fig|83333.1.peg2270	fig|83333.1.peg116	fig|83333.1.peg114	fig|83333.1.peg2271
Ubiquinone_Biosynthesis|Hydroxybenzoate_to_Ubiquinone	No	0.643136	0.747369	-0.104233	4.59735e-09	fig|83333.1.peg3769	fig|83333.1.peg3760	fig|83333.1.peg3762	fig|83333.1.peg2285	fig|83333.1.peg2205	fig|83333.1.peg3950	fig|83333.1.peg2859	fig|83333.1.peg2858
Sialic_Acid_Metabolism|N_acetylneuraminate_to_N_acetylglucosamine6P	No	0.0032374	0.115754	-0.112516	5.63787e-20	fig|83333.1.peg3169	fig|83333.1.peg3166	fig|83333.1.peg3167
Central_meta-cleavage_pathway_of_aromatic_compound_degradation|Dihydroxycinnamate_to_Fumarate_and_Pyruvate	No	0.881394	0.994673	-0.113279	3.10821e-07	fig|83333.1.peg347	fig|83333.1.peg345	fig|83333.1.peg346	fig|83333.1.peg349
Threonine_anaerobic_catabolism_gene_cluster|Threonine_to_PropanoylCoA	No	0.00222254	0.119508	-0.117285	1.56791e-21	fig|83333.1.peg3063	fig|83333.1.peg3060
D-Sorbitol(D-Glucitol)_and_L-Sorbose_Utilization|Sorbose1P_to_Fructose6P	No	0.0387168	0.159384	-0.120667	4.54835e-26	fig|83333.1.peg2660	fig|83333.1.peg2883
Sialic_Acid_Metabolism|Fructose6P_to_UDP_N_acetylglucosamine	No	0.61299	0.73815	-0.12516	1.74561e-11	fig|83333.1.peg3119	fig|83333.1.peg3666	fig|83333.1.peg3667
Ribonucleotide_reduction|ADP_to_dADP	No	0.239192	0.374703	-0.135511	9.6426e-10	fig|83333.1.peg2207	fig|83333.1.peg2636	fig|83333.1.peg2208	fig|83333.1.peg2637
Triacylglycerol_metabolism|Phosphatidylethanolamine_to_Glycerophosphoethanolamine	No	0.675068	0.820776	-0.145708	1.9067e-13	fig|83333.1.peg3752	fig|83333.1.peg3746
Deoxyribose_and_Deoxynucleoside_Catabolism|Deoxyribose_to_Glyceraldehyde3P	No	0.712257	0.915688	-0.203431	7.36018e-19	fig|83333.1.peg3690	fig|83333.1.peg4289
Pyruvate_Alanine_Serine_Interconversions|Pyruvate_to_Serine	No	0.149741	0.430995	-0.281254	1.28341e-203	fig|83333.1.peg3058	fig|83333.1.peg3057	fig|83333.1.peg2753
L-Arabinose_utilization|Arabinose_to_Xylulose5P	No	0.0296135	0.321545	-0.291931	2.5613e-40	fig|83333.1.peg64	fig|83333.1.peg63	fig|83333.1.peg62
Deoxyribose_and_Deoxynucleoside_Catabolism|Thymidine_to_Glyceraldehyde3P	No	0.593631	0.907346	-0.313715	2.34468e-23	fig|83333.1.peg4289	fig|83333.1.peg4290	fig|83333.1.peg4291
Deoxyribose_and_Deoxynucleoside_Catabolism|Deoxyadenosine_to_Glyceraldehyde3P	No	0.593631	0.907346	-0.313715	2.34468e-23	fig|83333.1.peg4292	fig|83333.1.peg4289	fig|83333.1.peg4291
Choline_and_Betaine_Uptake_and_Betaine_Biosynthesis|Choline_to_Betaine	No	0.345508	0.670344	-0.324836	2.40703e-24	fig|83333.1.peg308	fig|83333.1.peg309
Glycine_cleavage_system|Glycine_to_Ammonia	No	0.377185	0.728931	-0.351746	5.92773e-37	fig|83333.1.peg2855	fig|83333.1.peg116	fig|83333.1.peg2857
Formate_hydrogenase|Formate_dehydrogenase	No	0.119795	0.480324	-0.360529	1.63628e-84	fig|83333.1.peg3816	fig|83333.1.peg3814	fig|83333.1.peg1463	fig|83333.1.peg1460	fig|83333.1.peg3812	fig|83333.1.peg3813	fig|83333.1.peg1462
Threonine_degradation|Threonine_to_Glycine	No	0.391962	0.925601	-0.533639	2.68971e-135	fig|83333.1.peg3553	fig|83333.1.peg856	fig|83333.1.peg3552
